# Supplementary material for: Discovery of Selective Inhibitor Leads by Targeting an Allosteric Site in Insulin-Regulated Aminopeptidase
Source: Pharmaceuticals (Basel). 2021 Jun 18;14(6):584. doi: 10.3390/ph14060584 (PMC8233869; doi:10.3390/ph14060584)
Supplement: Supplementary file 1 [file pharmaceuticals-14-00584-s001.zip]

Archive with 1 entries (1 files):
- pharmaceuticals-1267655-supplementary.pdf
